# Supplementary material for: Availability of published evidence on coverage, cost components, and funding support for digitalisation of infectious disease surveillance in Africa, 2003–2022: a systematic review
Source: BMC Public Health. 2024 Jun 28;24:1731. doi: 10.1186/s12889-024-19205-2 (PMC11214246; doi:10.1186/s12889-024-19205-2)
Supplement: Supplementary file 2 — Supplementary Material 2 [file 12889_2024_19205_MOESM2_ESM.xlsx]

## Sheet: Sheet1
Appendix 2: Quality assessment of included reports (N = 29) using a hybrid tool adpated from the Critical Appraisal Skill’s Programme (CASP) check lists for economic evaluations and the Appraisal tool for Cross-Sectional Studies (AXIS)
Report, year of publication	Project country	Introduction		Methods					Results					Discussion		Relevance of results			Ethical Issues
		Were the aims of the study clear?	Does the paper provide evidence that the programme would do more good than harm?)*	Was the study design appropriate for the stated aim(s)?	Was the target/reference population clearly defined? (Is it clear who/what the research was about?)	Was the data collected in a way that addressed the research aims?	Were the outcome variables measured appropriate to the aims of the study?	Overall, were the methods (including statistical methods) sufficiently described?	Were the basic data for addressing the aims adequately described?	Were the results internally consistent?	Were the results for the analyses described in the methods, presented?	Was the time horizon for costs data /expenditure clear?*	Is there a clear statement of findings?*	Were the authors’ discussions and conclusions justified by the results?	Were the limitations/weakness of the study discussed?	Will the results help in local purchasing / implementation decisions?*	Are the costs translatable to other setting*	Is it worth doing in other setting?*	Where appropriate, were ethical approval obtained?	Were the fundings sources stated?	Were there statements of competing or conflicts of interests?
Muller et al., 2009	Uganda	√	√	√	√	√	√	√	√	√	√	√	√	√	√	√	√	√	x	√	√
Muller et al., 2009	Kenya	√	√	√	√	√	√	√	√	√	√	√	√	√	√	√	√	√	x	√	√
Randrianasolo et al., 2010	Madagascar	√	√	√	√	√	√	√	√	√	√	CT	√	√	x	√	CT	√	√	√	√
Asiimwe et al., 2011	Uganda	√	√	√	√	√	√	√	√	√	√	√	√	√	x	√	√	√	x	√	x
Madder et al., 2012	South Africa	√	√	√	√	√	√	√	√	√	√	√	√	√	x	√	√	√	x	√	x
Madder et al., 2012	Benin	√	√	√	√	√	√	√	√	√	√	√	√	√	x	√	√	√	x	√	x
Madder et al., 2012	Kenya	√	√	√	√	√	√	√	√	√	√	√	√	√	x	√	√	√	x	√	x
Rajatonirina et al., 2012	Madagascar	√	√	√	√	√	√	√	√	√	√	CT	√	√	√	√	CT	√	x	√	√
Rajput et al., 2012	Kenya	√	√	√	√	√	√	√	√	√	√	√	√	√	√	√	√	√	√	√	√
Chang et al., 2013	Uganda	√	√	√	√	√	√	√	√	√	√	√	√	√	√	√	√	√	x	√	x
Githinji et al., 2014	Kenya	√	√	√	√	√	√	√	√	√	√	CT	√	√	√	√	CT	√	√	√	√
Mwabukusi et al., 2014	Burundi, Tanzania, Zambia	√	√	√	√	√	√	√	√	√	√	CT	√	√	x	√	CT	√	x	√	√
Mtema et al., 2016	Tanzania	√	√	√	√	√	√	√	√	√	√	√	√	√	x	√	√	√	x	√	√
Karimuribo et al., 2017	Tanzania	√	√	√	√	√	√	√	√	√	√	CT	√	√	√	√	CT	√	√	√	√
Kipanyula et al., 2017	Tanzania	√	√	√	√	√	√	√	√	√	√	CT	√	√	x	√	CT	√	x	√	x
Oza et al., 2017	Sierra Leone	√	√	√	√	√	√	√	√	√	√	√	√	√	√	√	√	√	x	√	√
Toda et al., 2017	Kenya	√	√	√	√	√	√	√	√	√	√	CT	√	√	√	√	CT	√	x	√	√
El-Khatib et al., 2018	Ctr. African Rep.	√	√	√	√	√	√	√	√	√	√	√	√	√	√	√	√	√	√	√	√
Maraba et al., 2018	South Africa	√	√	√	√	√	√	√	√	√	√	CT	√	√	√	√	CT	√	√	√	√
Mohammed et al., 2018	Ghana	√	√	√	√	√	√	√	√	√	√	CT	√	√	√	√	CT	√	√	√	√
Coetzer et al., 2019	Tanzania	√	√	√	√	√	√	√	√	√	√	CT	√	√	x	√	CT	√	x	√	√
Coetzer et al., 2019	Zimbabwe	√	√	√	√	√	√	√	√	√	√	CT	√	√	x	√	CT	√	x	√	√
Singh et al., 2019	South Africa	√	√	√	√	√	√	√	√	√	√	CT	√	√	x	√	CT	√	√	√	√
Martin et al., 2020	Sierra Leone	√	√	√	√	√	√	√	√	√	√	CT	√	√	√	√	CT	√	x	√	x
Sloan et al., 2020	Sierra Leone	√	√	√	√	√	√	√	√	√	√	√	√	√	√	√	√	√	x	√	x
Moore et al., 2021	Zambia	√	√	√	√	√	√	√	√	√	√	CT	√	√	x	√	CT	√	√	√	√
Njenga et al., 2021	Kenya	√	√	√	√	√	√	√	√	√	√	CT	√	√	√	√	CT	√	√	√	√
Grainger, 2020	Ghana and Nigeria	√	√	CT	√	NA	NA	NA	NA	NA	NA	CT	NA	NA	x	CT	CT	√	NA	√	x
Turimumahoro et al., 2022	Uganda	√	√	√	√	√	√	√	√	√	√	√	√	√	√	√	√	√	√	√	√
	Item (Column) Summary
	√	29	29	28	29	28	28	28	28	28	28	13	28	28	16	28	13	29	11	29	19
	x	0	0	0	0	0	0	0	0	0	0	0	0	0	13	0	0	0	17	0	10
	NA	0	0	0	0	1	1	1	1	1	1	0	1	1	0	0	0	0	1	0	0
	CT	0	0	1	0	0	0	0	0	0	0	16	0	0	0	1	16	0	0	0	0
Legend
Notation	Meaning
*	Items unique to CASP checklist for economic evaluations
√	Yes
x	No
NA	Not Applicable
CT	Can't Tell (No cost data)
